# Supplementary material for: Diagnostic analysis of the highly complex OPN1LW/OPN1MW gene cluster using long-read sequencing and MLPA
Source: NPJ Genom Med. 2022 Nov 9;7:65. doi: 10.1038/s41525-022-00334-9 (PMC9646815; doi:10.1038/s41525-022-00334-9)
Supplement: Supplementary file 3 — Supplementary tables [file 41525_2022_334_MOESM3_ESM.xlsx]

## Sheet: Supplementary Table 1
Supplementary Table 1 Genotyping results of patients affected with visual impairment with color deficiencies
USN	Phenotype	MLPA result			Product long-range PCR					First gene				Second gene				Third gene				Fourth gene			Conclusion	Familial relationship
		LCR	Number of OPN1LW/OPN1MW gene copies		LCR	First gene	Second and consecutive genes	Last gene		Gene make-up1	Exon 3 variants	Variants		Gene make-up1	Exon 3 variants	Variants		Gene make-up1		Variants		Gene make-up1		Variants
00173	BED	Present	2		np	Yes	Yes	np		1-2-3-4-5-6	c.[453A;457A;465C;511G>A;513G>T;521C;532A>G;538G] p.[R151;M153;V155;V171I;A174;I178V;A180]	MIAVA		1-2-3-4-5-6	c.[453A;457A;465C;511G;513G;521C>T;532A>G;538G] p.[R151;M153;V155;V171;A174V;I178V;A180]	MVVVA									Genetic cause determined
00325	BED	Present	2		np	Yes	Yes	np		1-2-3-4-5-6	c.[453G;457C;465G;511G>A;513G>T;521C;532A>G;538G] p.[R151;L153;V155;V171I;A174;I178V;A180]	LIAVA		1-2-3-4-5-6	c.[453A;457A;465C;511G;513G;521C>T;532A>G;538G] p.[R151;M153;V155;V171;A174V;I178V;A180]	MVVVA									Genetic cause determined
01345	BED	Present	3		Yes	Yes	Yes	np		1-2-3-4-5-6	c.[453G;457C;465G;511G;513G;521C;532A;538T] p.[R151;L153;V155;V171;A174;I178;S180]			1-2-3-4-5-6	c.[453A;457A;465C;511G;513G;521C;532A;538G] p.[R151;M153;V155;V171;A174;I178;A180]			1-2-3-4-5-6	c.[453G;457C;465G;511G;513G;521C;532A;538T] p.[R151;L153;V155;V171;A174;I178;S180]						No genetic confirmation of clinical diagnosis, no causal variants detected
01829	BED	Present	2		np	Yes	Yes	np		1-2-3-4-5-6	c.[453G;457C;465G;511G;513G;521C;532A>G;538G] p.[R151;L153;V155;V171;A174;V178;A180]	LVAVA		1-2-3-4-5-6	c.[453A;457A;465C;511G;513G;521C>T;532A>G;538G] p.[R151;M153;V155;V171;A174V;I178V;A180]	MVVVA									Genetic cause determined
02170	BED	Present	1		np	Yes	np	np		1-2-3-4-5-6	c.[453A;457A;465C;511G;513G;521C;532A;538G] p.[R151;M153;V155;V171;A174;I178;A180]	c.1013G>T; p.(Gly338Val)													Genetic cause determined
02393	BED	Present	3		np	Yes	Yes	np		1-2-3-4-5-6	c.[453G;457C;465G;511G;513G;521C;532A;538T] p.[R151;L153;V155;V171;A174;I178;S180]	c.852C>A; p.(Tyr284*)		1-2-3-4-5-6	c.[453A;457A;465C;511G;513G;521C;532A;538G] p.[R151;M153;V155;V171;A174;I178;A180]			1-2-3-4-5-6	c.[453A;457A;465C;511G;513G;521C;532A;538G] p.[R151;M153;V155;V171;A174;I178;A180]						Genetic cause determined
03161	BED	Present	1		np	Yes	np	np		1-2-3-4-5-6	c.[453G;457C;465G;511G;513G;521C>T;532A;538T] p.[R151;L153;V155;V171;A174V;I178;S180]	c.-33_-13delinsATCAC; p.?													Genetic cause determined	Brother of USN08627 and distant family of USN10975
03197	BED	Present	2		Yes	Yes	Yes	np		1-2-3-4-5-6	c.[453G;457C;465G;511G;513G;521C;532A;538G] p.[R151;L153;V155;V171;A174;I178;A180]			1-2-3-4-5-6	c.[453G;457C;465G;511G;513G;521C;532A;538G] p.[R151;L153;V155;V171;A174;I178;A180]										No genetic confirmation of clinical diagnosis, detected variants cause protanopia
04466	BCM	Absent	a single exon 5 and 6		No	np	np	np		5-62															Genetic cause determined
06164	BED	Present	2		np	Yes	Yes	np		1-2-3-4-5-6	c.[453A;457A;465C;511G>A;513G>T;521C;532A>G;538G] p.[R151;M153;V155;V171I;A174;I178V;A180]	MIAVA		1-2-3-4-5-6	c.[453A;457A;465C;511G;513G;521C>T;532A>G;538G] p.[R151;M153;V155;V171;A174V;I178V;A180]	MVVVA									Genetic cause determined
06413	BCM	Present	1		np	Yes	np	np		1-2-3-4-5-6	c.[453G;457C;465G;511G;513G;521C;532A;538G] p.[R151;L153;V155;V171;A174;I178;A180]	c.607T>C p.(Cys203Arg)													Genetic cause determined
06868	Cone dystrophy	Present	1		np	Yes	np	np		1-2-3-4-5-6	c.[453G;457C;465G;511G;513G;521C;532A;538G] p.[R151;L153;V155;V171;A174;I178;A180]	c.607T>C p.(Cys203Arg)													Genetic cause determined
07403	Protonopia	Present	3		np	Yes	Yes	np		1-2-3-4-5-6	c.[453A;457A;465C;511G;513G;521C;532A;538G] p.[R151;M153;V155;V171;A174;I178;A180]			1-2-3-4-5-6	c.[453A;457A;465C;511G;513G;521C;532A;538G] p.[R151;M153;V155;V171;A174;I178;A180]			1-2-3-4-5-6	c.[453A;457A;465C;511G;513G;521C;532A;538G] p.[R151;M153;V155;V171;A174;I178;A180]						Genetic cause determined
08043	BED	Present	2		np	Yes	Yes	np		1-2-3-4-5-6	c.[453A;457A;465C;511G>A;513G>T;521C;532A>G;538G] p.[R151;M153;V155;V171I;A174;I178V;A180]	MIAVA		1-2-3-4-5-6	c.[453A;457A;465C;511G;513G;521C>T;532A>G;538G] p.[R151;M153;V155;V171;A174V;I178V;A180]	MVVVA									Genetic cause determined
08044	BED	Present	2		np	Yes	Yes	np		1-2-3-4-5-6	c.[453A;457A;465C;511G>A;513G>T;521C;532A>G;538G] p.[R151;M153;V155;V171I;A174;I178V;A180]	MIAVA		1-2-3-4-5-6	c.[453A;457A;465C;511G;513G;521C>T;532A>G;538G] p.[R151;M153;V155;V171;A174V;I178V;A180]	MVVVA									Genetic cause determined
08045	BED	Present	2		np	Yes	Yes	np		1-2-3-4-5-6	c.[453A;457A;465C;511G>A;513G>T;521C;532A>G;538G] p.[R151;M153;V155;V171I;A174;I178V;A180]	MIAVA		1-2-3-4-5-6	c.[453A;457A;465C;511G;513G;521C>T;532A>G;538G] p.[R151;M153;V155;V171;A174V;I178V;A180]	MVVVA									Genetic cause determined
08627	BED	Present	1		np	Yes	np	np		1-2-3-4-5-6	c.[453G;457C;465G;511G;513G;521C>T;532A;538T] p.[R151;L153;V155;V171;A174V;I178;S180]	c.-33_-13delinsATCAC; p.?													Genetic cause determined	Brother of USN03161 and distant family of USN10975
09955	BED	Present	2		np	Yes	Yes	np		1-2-3-4-5-6	c.[453G;457C;465G;511G>A;513G>T;521C;532A>G;538G] p.[R151;L153;V155;V171I;A174;I178V;A180]	LIAVA		1-2-3-4-5-6	c.[453A;457A;465C;511G;513G;521C>T;532A>G;538G] p.[R151;M153;V155;V171;A174V;I178V;A180]	MVVVA									Genetic cause determined
10154	BCM	Present	1		np	Yes	np	np		1-2-3-4-5-6	c.[453G;457C;465G;511G>A;513G>T;521C;532A>G;538G] p.[R151;L153;V155;V171I;A174;I178V;A180]	LIAVA													Genetic cause determined
10975	BED	Present	1		np	Yes	np	np		1-2-3-4-5-6	c.[453G;457C;465G;511G;513G;521C>T;532A;538T] p.[R151;L153;V155;V171;A174V;I178;S180]	c.-33_-13delinsATCAC; p.?													Genetic cause determined	Distant family of USN08627 and USN031661
11290	BED	Present	2		np	Yes	Yes	np		1-2-3-4-5-6	c.[453G;457C;465G;511G>A;513G>T;521C;532A>G;538G] p.[R151;L153;V155;V171I;A174;I178V;A180]	LIAVA		1-2-3-4-5-6	c.[453A;457A;465C;511G;513G;521C>T;532A>G;538G] p.[R151;M153;V155;V171;A174>V;I178>V;A180]	MVVVA									Genetic cause determined
12210	BED	Present	4		np	Yes	Yes	np		1-2-3-4-5-6	c.[453G;457C;465G;511G>A;513G>T;521C;532A>G;538G] p.[R151;L153;V155;V171I;A174;I178V;A180]	LIAVA		1-2-3-4-5-6	c.[453A;457A;465C;511G>A;513G>T;521C;532A>G;538G] p.[R151;M153;V155;V171I;A174;I178V;A180]	MIAVA		1-2-3-4-5-6	c.[453A;457A;465C;511G>A;513G>T;521C;532A>G;538G] p.[R151;M153;V155;V171I;A174;I178V;A180]	MIAVA		1-2-3-4-5-6	c.[453A;457A;465C;511G>A;513G>T;521C;532A>G;538G] p.[R151;M153;V155;V171I;A174;I178V;A180]	MIAVA	Genetic cause determined	Cousin of USN14345
13108	BED	Present	2		np	Yes	Yes	np		1-2-3-4-5-6	c.[453G;457C;465G;511G>A;513G>T;521C>T;532A>G;538G] p.[R151;L153;V155;V171I;A174V;I178V;A180]	LIVVA		1-2-3-4-5-6	c.[453A;457A;465G;511G;513G;521C>T;532A>G;538G] p.[R151;M153;V155;V171;A174>V;I178>V;A180]	MVVVA									Genetic cause determined
13609	BED	Present	3		np	Yes	Yes	Yes		1-2-3-4-5-6	c.[453G;457C;465G;511G;513G;521C;532A>G;538G] p.[R151;L153;V155;V171;A174;I178V;A180]	LVAVA		1-2-3-4-5-6	c.[453A;457A;465C;511G;513G;521C;532A;538T] p.[R151;M153;V155;V171;A174;I178;S180]			1-2-3-4-5-6	c.[453A;457A;465C;511G;513G;521C;532A>G;538G] p.[R151;M153;V155;V171;A174;I178V;A180]	MVAVA					Genetic cause determined	Brother of USN13611
13611	BED	Present	3		np	Yes	Yes	Yes		1-2-3-4-5-6	c.[453G;457C;465G;511G;513G;521C;532A>G;538G] p.[R151;L153;V155;V171;A174;I178V;A180]	LVAVA		1-2-3-4-5-6	c.[453A;457A;465C;511G;513G;521C;532A;538T] p.[R151;M153;V155;V171;A174;I178;S180]			1-2-3-4-5-6	c.[453A;457A;465C;511G;513G;521C;532A>G;538G] p.[R151;M153;V155;V171;A174;I178V;A180]	MVAVA					Genetic cause determined	Brother of USN13609
13808	BED	Present	3		np	Yes	Yes	np		1-2-3-4-5-6	c.[453A;457A;465C;511G;513G;521C;532A>G;538G] p.[R151;M153;V155;V171;A174;I178V;A180]	MVAVA		1-2-3-4-5-6	c.[453A;457A;465C;511G;513G;521C;532A>G;538G] p.[R151;M153;V155;V171;A174;I178V;A180]	MVAVA		1-2-3-4-5-6	c.[453;457;465;511G;513G;521C;532A>G;538G] p.[R151;M153;V155;V171;A174;I178V;A180]	MVAVA					Genetic cause determined
14345	BED	Present	4		np	Yes	Yes	np		1-2-3-4-5-6	c.[453G;457C;465G;511G>A;513G>T;521C;532A>G;538G] p.[R151;L153;V155;V171I;A174;I178V;A180]	LIAVA		1-2-3-4-5-6	c.[453A;457A;465C;511G>A;513G>T;521C;532A>G;538G] p.[R151;M153;V155;V171I;A174;I178V;A180]	MIAVA		1-2-3-4-5-6	c.[453A;457A;465C;511G>A;513G>T;521C;532A>G;538G] p.[R151;M153;V155;V171I;A174;I178V;A180]	MIAVA		1-2-3-4-5-6	c.[453A;457A;465C;511G>A;513G>T;521C;532A>G;538G] p.[R151;M153;V155;V171I;A174;I178V;A180]	MIAVA	Genetic cause determined	Uncle of USN12210
14626	BCM	Present	3		np	Yes	Yes	Yes		1-2-3-4-5-6	c.[453A;457A;465G;511G;513G;521C;532A;538G] p.[R151;M153;V155;V171;A174;I178;A180]	c.802_804delinsG; p.(Arg268fs)		1-2-3-4-5-6	c.[453A;457A;465C;511G;513G;521C;532A;538G] p.[R151;M153;V155;V171;A174;I178;A180]	c.659T>C; p.(Met220Thr)		1-2-3-4-5-6	c.[453A;457A;465C;511G;513G;521C;532A;538G] p.[R151;M153;V155;V171;A174;I178;A180]						Genetic cause determined
15024	BED	Absent	3		No	np	np	np		1-2-3-4-5-62				1-2-3-4-5-6b				1-2-3-4-5-6b							Genetic cause determined
15406	BCM	Present	1		np	Yes	np	np		1-2-3-4-5-6	c.[453G;457C;465G;511G;513G;521C>T;532A;538T] p.[R151;L153;V155;V171;A174V;I178;S180]	c.607T>C p.(Cys203Arg)													Genetic cause determined
15524	BED	Present	3		np	Yes	Yes	Yes		1-2-3-4-5-6	c.[453G;457C;465G;511G;513G;521C;532A>G;538G] p.[R151;L153;V155;V171;A174;I178V;A180]	LVAVA		1-2-3-4-5-6	c.[453G;457C;465G;511G;513G;521C;532A>G;538] p.[R151;L153;V155;V171;A174;I178V;A180]	LVAVA		1-2-3-4-5-6	c.[453A;457A;465C;511G;513G;521C;532A;538G] p.[R151;M153;V155;V171;A174;I178;A180]						Genetic cause determined
15585	BCM	Present	1		np	Yes	np	np		1-2-3-4-5-6	c.[453G;457C;465G;511G>A;513G>T;521C;532A>G;538G] p.[R151;L153;V155;V171I;A174;I178V;A180]	LIAVA													Genetic cause determined
15600	BCM	Present	3		np	Yes	Yes	Yes		1-2-3-4-5-6	c.[453A;457A;465G;511G;513G;521C;532A;538G] p.[R151;L153;V155;V171;A174;I178;A180]	c.802_804delinsG; p.(Arg268fs)		1-2-3-4-5-6	c.[453A;457A;465C;511G;513G;521C;532A;538G] p.[R151;M153;V155;V171;A174;I178;A180]	c.659T>C; p.(Met220Thr)		1-2-3-4-5-6	c.[453A;457A;465C;511G;513G;521C;532A;538G] p.[R151;M153;V155;V171;A174;I178;A180]						Genetic cause determined
15983	BED	Present	2		Yes	Yes	Yes	np		1-2-3-4-5-6	c.[453G;457C;465G;511G;513G;521C;532A;538G] p.[R151;L153;V155;V171;A174;I178;A180]	c.347C>G; p.(Ser116Cys)		1-2-3-4-5-6	c.[453G;457C;465G;511G;513G;521C;532A;538G] p.[R151;L153;V155;V171;A174;I178;A180]	c.38G>A; p.(Arg13His)									Unclear whether genetic cause is detected
18180	Cone dystrophy	Present	3		np	Yes	Yes	np		1-2-3-4-5-6	c.[453G;457C;465G;511G;513G;521C;532A>G;538G] p.[R151;L153;V155;V171;A174;I178V;A180]	LVAVA		1-2-3-4-5-6	c.[453G;457C;465G;511G;513G;521C;532A>G;538G] p.[R151;L153;V155;V171;A174;I178V;A180]	LVAVA		1-2-3-4-5-6	c.[453G;457C;465G;511G;513G;521C;532A>G;538G] p.[R151;L153;V155;V171;A174;I178V;A180]	LVAVA					Genetic cause determined
18340	BED	Present	2		np	Yes	Yes	np		1-2-3-4-5-6	c.[453A;457A;465C;511G>A;513G>T;521C;532A>G;538G] p.[R151;M153;V155;V171I;A174;I178V;A180]	MIAVA		1-2-3-4-5-6	c.[453A;457A;465C;511G;513G;521C>T;532A>G;538G] p.[R151;M153;V155;V171;A174V;I178V;A180]	MVVVA									Genetic cause determined
19845	BED	Present	2		np	Yes	Yes	np		1-2-3-4-5-6	c.[453G;457C;465G;511G>A;513G>T;521C;532A>G;538G] p.[R151;L153;V155;V171I;A174;I178V;A180]	LIAVA		1-2-3-4-5-6	c.[453A;457A;465C;511G;513G;521C>T;532A>G;538G] p.[R151;M153;V155;V171;A174V;I178V;A180]	MVVVA									Genetic cause determined	Nephew of 09955
20083	BED	Present	3		Yes	Yes	Yes	np		1-2-3-4-5-6	c.[453A;457A;465C;511G;513G;521C>T;532A>G;538G] p.[R151;M153;V155;V171;A174V;I178V;A180]	MVVVA		1-2-3-4-5-6	c.[453A;457A;465C;511G;513G;521C;532A;538G] p.[R151;M153;V155;V171;A174;I178;A180]			1-2-3-4-5-6	c.[453A;457A;465C;511G;513G;521C;532A;538G] p.[R151;M153;V155;V171;A174;I178;A180]						No genetic confirmation of clinical diagnosis, no causal variants detected
20458	BED	Present	3		np	Yes	Yes	np		1-2-3-4-5-6	c.[453G;457C;465G;511G;513G;521C;532A>G;538G] p.[R151;L153;V155;V171;A174;I178V;A180]	LVAVA		1-2-3-4-5-6	c.[453A;457A;465G;511G;513G;521C>T;532A>G;538] p.[R151;M153;V155;V171;A174>V;I178>V;A180]	MVVVA		1-2-3-4-5-6	c.[453A;457A;465C;511G;513G;521C;532A;538G] p.[R151;M153;V155;V171;A174;I178;A180]	MVVVA					Genetic cause determined
20480	BED	Present	3		np	Yes	Yes	np		1-2-3-4-5-6	c.[453G;457C;465G;511G>A;513G>T;521C;532A>G;538G] p.[R151;L153;V155;V171I;A174;I178V;A180]	LIAVA		1-2-3-4-5-6	c.[453A;457A;465C;511G;513G;521C>T;532A>G;538G] p.[R151;M153;V155;V171;A174V;I178V;A180]	MVVVA		1-2-3-4-5-6	c.[453A;457A;465C;511G;513G;521C>T;532A>G;538G] p.[R151;M153;V155;V171;A174V;I178V;A180]	MVVVA					Genetic cause determined
21323	BED	Present	2		np	Yes	Yes	np		1-2-3-4-5-6	c.[453G;457C;465G;511G;513G;521C;532A>G;538G] p.[R151;L153;V155;V171;A174;I178V;A180]	LVAVA		1-2-3-4-5-6	c.[453A;457A;465C;511G;513G;521C>T;532A>G;538G] p.[R151;M153;V155;V171;A174>V;I178>V;A180]	MVVVA									Genetic cause determined
31808	BED	Present	2		np	Yes	Yes	np		1-2-3-4-5-6	c.[453G;457C;465G;511G>A;513G>T;521C;532A>G;538G] p.[R151;L153;V155;V171I;A174;I178V;A180]	LIAVA		1-2-3-4-5-6	c.[453A;457A;465C;511G;513G;521C>T;532A>G;538G] p.[R151;M153;V155;V171;A174V;I178V;A180]	MVVVA									Genetic cause determined
35591	BCM	Present	1		np	Yes	np	np		1-2-3-4-5-6	c.[453G;457C;465G;511G>A;513G>T;521C;532A>G;538G] p.[R151;L153;V155;V171I;A174;I178V;A180]	LIAVA													Genetic cause determined
1 numbers indicate detected exons of the opsin gene, red coloring of the number indicates the exon contains all OPN1LW specific variants, green coloring of the number indicates the exon contains all OPN1MW specific variants, as the coding sequence of exon 1 is identical between OPN1LW and OPN1MW the differentiation between OPN1LW and OPN1MW is made with variants in the promoter region that differ…
2 due to the absence of the LCR, no long-read sequencing has been performed for the amplicon of the first and second (and consective) gene(s) in the OPN1LW/OPN1MW gene cluster. Therefore the gene make-up is solely based on the results of the MLPA and the variants in exon 3 are not specified.
Abbreviations: BED, Bornholm Eye disease: BCM. Blue Cone Monochromacy: LCR, Locus Control Region: MLPA, multiplex ligation-dependent probe amplification : np, not performed: USN, unique study number

## Sheet: Supplementary Table 2
Supplementary Table 2 Carrier analysis in females for the OPN1LW/OPN1MW gene cluster
USN	Phenotype	MLPA results			Product long-range PCR					First gene			Second and consecutive gene(s)		Conclusion	Familial relationship
		LCR	Number of OPN1LW/OPN1MW gene copies		LCR	First gene	Second and consecutive genes	Last gene		Gene make-up1	Variants		Gene make-up1	Variants
00326	BCM	Present	6		np	Yes	Yes	np		1-2-3-4-5-6 1-2-3-4-5-6			1-2-3-4-5-6 1-2-3-4-5-6 1-2-3-4-5-6 1-2-3-4-5-6	c.607T>C p.(Cys203Arg)	No carrier BCM	Mother of 15406
09034	BCM	Present	6		np	Yes	Yes	np		1-2-3-4-5-6 1-2-3-4-5-6			1-2-3-4-5-6 1-2-3-4-5-6 1-2-3-4-5-6 1-2-3-4-5-6		No carrier	Sister of 35591
11169	BCM	Present	4		np	Yes	Yes	np		1-2-3-4-5-6 1-2-3-4-5-6			1-2-3-4-5-6 1-2-3-4-5-6	c.607T>C p.(Cys203Arg)	No carrier of BCM, carrier of deuteranopia	Mother of 06413
11849	BED	Present	5		np	Yes	Yes	np		1-2-3-4-5-6 1-2-3-4-5-6			1-2-3-4-5-6 1-2-3-4-5-6 1-2-3-4-5-6		No carrier BED	Sister of 18152
18152	BED	Present	4		np	Yes	Yes	np		1-2-3-4-5-6 1-2-3-4-5-6	c.-33_-13delinsATCAC; p.?		1-2-3-4-5-6 1-2-3-4-5-6		Carrier BED	Mother of 08627 and 031661
19477	BCM	Present	5		np	Yes	Yes	np		1-2-3-4-5-6 1-2-3-4-5-6			1-2-3-4-5-6 1-2-3-4-5-6 1-2-3-4-5-6	MVVVA	No carrier BCM	Mother of 10154
20010	BCM	Present	6		np	Yes	Yes	np		1-2-3-4-5-6 1-2-3-4-5-6			1-2-3-4-5-6 1-2-3-4-5-6 1-2-3-4-5-6 1-2-3-4-5-6	c.607T>C p.(Cys203Arg)	No carrier of BCM	Mother of 06868
1 numbers indicate detected exons of the opsin gene, red coloring of the number indicates the exon contains all OPN1LW specific variants, green coloring of the number indicates the exon contains all OPN1MW specific variants, as the coding sequence of exon 1 is identical between OPN1LW and OPN1MW the differentiation between OPN1LW and OPN1MW is made with variants in the promoter region that differ…
Abbreviations: BED, Bornholm Eye disease: BCM, Blue Cone Monochromacy: LCR, Locus Control Region: MLPA, multiplex ligation-dependent probe amplification: np, not performed: USN, unique study number

## Sheet: Supplementary Table 3
Supplementary Table 3 Quality parameters of long-read sequencing of the amplicons
Amplicon	Mapping statistics	00173	00325	00326	01345	01829	02170	02393	03161	03197	04466	06164	06413	06868	07403	08043	08044	08045	08627	09034	09955	10154	10975	11169	11290	11849	12210	13108	13609	13611	13808	14345	14626	15024	15406	15524	15585	15600	15983	18152	18180	18340	19477	19845	20010	20083	20458	20480	21323
LCR	Number of alignements (mapped)	np	np	np	97	np	np	np	np	1986	np	np	np	np	np	np	np	np	np	np	np	np	np	np	np	np	np	np	np	np	np	np	np	np	np	np	np	np	445	np	np	np	np	np	np	149	np	np	np
	Mapped CCS Read Mean Concordance	np	np	np	0.984229	np	np	np	np	0.990646	np	np	np	np	np	np	np	np	np	np	np	np	np	np	np	np	np	np	np	np	np	np	np	np	np	np	np	np	0.98523	np	np	np	np	np	np	0.991199	np	np	np
	CCS Read Length Mean (mapped)	np	np	np	12354	np	np	np	np	14110	np	np	np	np	np	np	np	np	np	np	np	np	np	np	np	np	np	np	np	np	np	np	np	np	np	np	np	np	13938	np	np	np	np	np	np	14131	np	np	np
	On target coverage	np	np	np	26	np	np	np	np	1985	np	np	np	np	np	np	np	np	np	np	np	np	np	np	np	np	np	np	np	np	np	np	np	np	np	np	np	np	444	np	np	np	np	np	np	149	np	np	np
First opsin gene	Number of alignements (mapped)	188	2323	1315	2104	1615	1002	1569	1400	516	np	2869	788	475	692	2188	2199	1993	2879	236	513	1792	1770	556	1055	1450	741	1005	718	877	1674	188	1191	np	284	3440	842	6518	1289	2380	1356	42	1336	2963	3164	668	1339	5471	249
	Mapped CCS Read Mean Concordance	0.987661	0.99151	0.992267	0.991553	0.990595	0.988606	0.992567	0.988032	0.987656	np	0.990408	0.991537	0.989532	0.987404	0.990996	0.990314	0.990022	0.990855	0.990688	0.988928	0.989363	0.990857	0.990347	0.990592	0.988991	0.991457	0.988642	0.990146	0.989805	0.99208	0.987661	0.99021	np	0.988484	0.99004	0.991611	0.991996	0.989956	0.991339	0.992708	0.99058	0.990023	0.990691	0.989553	0.98889	0.991753	0.99201	0.988733
	CCS Read Length Mean (mapped)	14630	15023	15050	15126	15069	14516	14944	14526	14636	np	15180	13525	14991	14769	15191	15139	15077	15059	14403	14642	15025	14986	14687	14394	15025	14942	14875	14645	14991	14926	14630	15031	np	14640	14958	14372	15152	15032	15000	15098	15179	14726	15009	15114	14874	15083	15168	14376
	On target coverage	174	2255	1274	1983	1503	943	1503	1244	473	np	3590	788	447	640	2035	2032	1826	2747	222	491	1676	1713	539	995	1385	708	947	689	835	1613	174	1095	np	270	3208	804	6263	1232	2283	1314	42	1266	2832	2959	637	1282	5292	227
Second (and consecutive) opsin gene(s)	Number of alignements (mapped)	1356	2711	1717	262	204	np	1374	np	261	np	130	np	np	528	197	278	106	np	436	793	np		793	3060	1974	1072	1039	335	3033	1776	297	630	np	np	2696	np	2997	580	1005	1331	43	1804	527	485	192	992	3440	918
	Mapped CCS Read Mean Concordance	0.991246	0.993113	0.993739	0.992426	0.990274	np	0.993525	np	0.990397	np	0.988941	np	np	0.992487	0.988357	0.988708	0.988691	np	0.990425	0.990958	np	np	0.991545	0.99385	0.992047	0.993211	0.992679	0.991269	0.993996	0.993487	0.991806	0.992524	np	np	0.992391	np	0.993906	0.991404	0.994092	0.994356	0.989351	0.989881	0.992971	0.992377	0.989979	0.993788	0.99349	0.993208
	CCS Read Length Mean (mapped)	13757	13798	13835	13695	13578	np	13768	np	13548	np	13769	np	np	13597	13684	13728	13805	np	13425	13667	np	np	13615	13692	13710	13830	13846	13403	13837	13806	13717	13760	np	np	13753	np	13842	13556	13638	13848	13453	14867	13730	13673	13537	13830	13822	13736
	On target coverage	1356	2710	1716	261	203	np	1374	np	260	np	129	np	np	528	195	276	100	np	435	791	np	np	791	3058	1968	1072	1039	335	3033	1776	297	630	np	np	2695	np	2997	580	1005	1331	42	1716	527	485	192	992	3440	918
Last opsin gene	Number of alignements (mapped)	np	np	np	np	np	np	np	np	np	np	np	np	np	np	np	np	np	np	np	np	np	np	np	np	np	np	np	213	308	np	np	1686	np	np	1613	np	1024	np	np	np	np	np	np	np	np	np	np	np
	Mapped CCS Read Mean Concordance	np	np	np	np	np	np	np	np	np	np	np	np	np	np	np	np	np	np	np	np	np	np	np	np	np	np	np	0.989508	0.99056	np	np	0.988173	np	np	0.990396	np	0.990672	np	np	np	np	np	np	np	np	np	np	np
	CCS Read Length Mean (mapped)	np	np	np	np	np	np	np	np	np	np	np	np	np	np	np	np	np	np	np	np	np	np	np	np	np	np	np	11602	12269	np	np	12327	np	np	13029	np	12840	np	np	np	np	np	np	np	np	np	np	np
	On target coverage	np	np	np	np	np	np	np	np	np	np	np	np	np	np	np	np	np	np	np	np	np	np	np	np	np	np	np	23	37	np	np	146	np	np	210	np	102	np	np	np	np	np	np	np	np	np	np	np
Abbreviations: np, not performed
[truncated: 2 more columns]

## Sheet: Supplementary Table 4
Supplementary Table 4 Probe sequences of the MLPA of the OPN1LW/OPN1MW gene cluster
Probe number	Reference probe	Gene	Target	Left probe sequence	Right probe sequence
02634-L02101	True	OTC		GTCCTTAGGCATGATTTTTGAGAAAAGAAGTA	CTCGAACAAGATTGTCTACAGAAACAGGTAAGTCCACTGCCAAA
04994-L04380	True	GPC3		GAACTTGAGCTCCATACTTGCAGACTGAAG	CAGCTGTTCCATGTTCAATCGTGCTGTTAGTTGGTATTTT
06457-L06570	True	CDKL5		TCAGTGAGAATTTCTTCCTTCAGACGGTT	TTGGATCTTACTGCACAGCTTTCTGAGAAGTTCTTTTGGTGCCA
06792-L06384	True	F9		CCTATCTCAAAGATGGAGATCAGTGTGAGT	CCAATCCATGTTTAAATGGCGGCAGTTGCAAGGATGACAT
07479-L07136	True	ATP7A		CATCAGAGGCTCTTGCAAAGTTAATTTCACTAC	AAGCTACAGAAGCAACTATTGTAACTCTTGATTCTGATAATATCCTCCT
07648-L07354	True	FGD1		GAGGAGGAGGAGGAAGAGAAGGACAGAGAA	ATCCCAGTGCCCCTGATGGAGAGACAGGAGTCTGTGG
13917-L18702	True	AGTR2		CTTGCATTATGGCTTTCCCACCTGA	GAAATATGCCCAATGGTCAGCTGGGATTGCCTTAATGA
14801-L13868	True	AMER1		GCTCCAAGAAAGGTCTCAGCAAGAGCA	AGACCCACGATGGCCTGAGTGAAGCAGCCCATGG
21601-L30183	False	OPN1LW	LCR/c.-3531A	CAGGTTCTGCACCTTCACCGGCTCTGCTAATT	GATGATTAGGGCTAACAGAAGATCAAGTCCCATTTTAGCCT
21612-L30197	False	OPN1LW	LCR/c.-3930A	CTCCCGCGTGGAGTCATTTAGGAGTAGTCGCATTA	GAGACAAGTCCAACATCTAATCTTCCACCCTGGCC
21605-L31767	False	OPN1LW	c.-77A	CCTTAAGGTGAAGAGGCCCGGGCTGATCCCACA	GGCCAGTATAAAGCGCCGTGACCCTCAGGTGATGCGCCAG
21609-L30261	False	OPN1LW	c.300A	GGATCCTGGTGAACCTGGCGGTCGCTGACCTA	GCAGAGACCGTCATCGCCAGCACTATCAGCGTTG
21613-L30201	False	OPN1LW	c.457C	CTGGTCTCTAGCCATCATTTCCTGGGAGAGGTGGC	TGGTGGTCTGCAAGCCCTTTGGCAATGTGAGATTTGAT
21611-L30198	False	OPN1LW	c.706A	CACCTGCTGCATCATCCCACTCGCTATCATCA	TGCTCTGCTACCTCCAAGTGTGGCTGGCCATCCGAGCGGTGGCA
21615-L30200	False	OPN1LW	c.830A	CGCATGGTGGTGGTGATGATCTTTGCGTA	CTGCTTCTGCTGGGGACCATACGCCTTCTTCGCAT
21602-L30184	False	OPN1LW	c.926A	CTACGCCTTCCACCCTTTGATGGCTGCCCTGCCGGCCTA	CTTTGCCAAAAGTGCCACTATCTACAACCCCGTTATCTATGTC
21606-L31768	False	OPN1LW and OPN1MW	c.607T	TCAGTACGAGCTGCCGCTGAACACGTCTGGGCCGCA	TGAAGTCTTCAGGCCGTGGGGCCAGTACCTGGAGAGA
21608-L30190	False	OPN1LW and OPN1MW	c.1083A	TCCAAAACGGAGGTCTCATCTGTGTCCTCGGTA	TCGCCTGCATGAGGTCTGCCTCCTACCCATCCCG
21603-L30185	False	OPN1MW	c.-62A	TAGAGGCCCGGGCTGATCCCACTGGCCGGTATAAAGCA	CCGTGACCCTCAGGTGACGCACCAGGGCCGGCTGC
21609-L30193	False	OPN1MW	c.300G	CCTTGAAGGATCCTGGTGAACCTGGCGGTCGCTGACCTG	GCAGAGACCGTCATCGCCAGCACTATCAGCGTTG
21613-L30199	False	OPN1MW	c.457A	CCTGAACTGGTCTCTGGCCATCATTTCCTGGGAGAGATGGA	TGGTGGTCTGCAAGCCCTTTGGCAATGTGAGATTTGAT
21611-L30196	False	OPN1MW	c.706G	CGATTGCACCTGCTGCATCACCCCACTCAGCATCATCG	TGCTCTGCTACCTCCAAGTGTGGCTGGCCATCCGAGCGGTGGCA
21615-L30202	False	OPN1MW	c.830T	CGTAACCGCATGGTGGTGGTGATGGTCCTGGCATT	CTGCTTCTGCTGGGGACCATACGCCTTCTTCGCAT
21602-L30194	False	OPN1MW	c.926T	CATGTACTACCCCTTCCACCCTTTGATGGCTGCCCTGCCGGCCTT	CTTTGCCAAAAGTGCCACTATCTACAACCCCGTTATCTATGTC

## Sheet: Supplementary Table 5
Supplementary Table 5 Quality parameters of OGM
Sample	Data collected (Gb)	N50 >=150 kbp (Mbp)	N50 >= 20kbp (Mbp)	Avg label density (per 100kbp)	Avg. map rate %	effective coverage(X)
Control S3.1	844	0.2824	0.2089	15.17	0.884	231.57
Control S3.2	809	0.3356	0.249	17.5	0.842	212.68
Control S3.3	859	0.3254	0.2956	15.3	0.942	250.15
Control S3.4	808	0.2843	0.207	15.17	0.919	230.5
GIAB sample NA12878	329.454	0.2216	0.1192	15.62	0.83	85.77
